# Supplementary material for: Novel Flowable Hemostatic Agent ActiClot: Efficacy and Safety Assessment in Rat and Porcine Models
Source: J Clin Med. 2024 Aug 14;13(16):4770. doi: 10.3390/jcm13164770 (PMC11355466; doi:10.3390/jcm13164770)
Supplement: Supplementary file 1 [file jcm-13-04770-s001.zip]

Archive with 1 entries (1 files):
- jcm-3096928-supplementary.pdf
